# Supplementary material for: Cadherins in the retinal pigment epithelium (RPE) revisited: P-cadherin is the highly dominant cadherin expressed in human and mouse RPE in vivo
Source: PLoS One. 2018 Jan 16;13(1):e0191279. doi: 10.1371/journal.pone.0191279 (PMC5770047; doi:10.1371/journal.pone.0191279)
Supplement: S1 Table — Sequences of all primers used in this study for expression analyses and generation of cDNA fragments for standard curves. (XLSX) [file pone.0191279.s001.xlsx]

## Sheet: Sheet1
S1 Table. Primer sequences
Gene	Species	Name of primer	Sequence	Comment
	H: human	F: forward
	M: mouse	R: reverse
Expression analyses in mouse RPE
Sox9	M	mSox9-F	GTA CCC GCA TCT GCA CAA C	Expression analysis
		mSox9-R	TCC ACG AAG GGT CTC TTC TC	Expression analysis
Otx2	M	mOtx2-F	AAA TCA ACT TGC CAG AAT CCA	Expression analysis
		mOtx2-R	GGC CTC ACT TTG TTC TGA CC	Expression analysis
Rpe65	M	mRpe65-F	TCA GGA GAT ATG TAC TTC CTT TGA CA	Expression analysis
		mRpe65-R	TTG TAT GGG GCA GTG TGA CT	Expression analysis
Vwf	M	mVwf-F	TTG CTT CTT ACG CCC ATC TC	Expression analysis
		mVwf-R	CCA CGC TCA CAG TGG TTA TAC	Expression analysis
Col6a	M	mCol6a-F	GGG TCT GGA AGA TGC AGT AAA	Expression analysis
		mCol6a-R	GGT CTG TGG CAA TGA TAC TTA GA	Expression analysis
Cdh1	M	mCdh1-F	TTG GTG TGG GTC AGG AAA TC	Expression analysis
		mCdh1-R	GTG TCC CTC CAA ATC CGA TAC	Expression analysis
Cdh2	M	mCdh2-F	CCA TCA TCG CTA TCC TTC TGT G	Expression analysis
		mCdh2-R	TTG GCT TGG CGC TCT TTA T	Expression analysis
Cdh3	M	mCdh3-F	ATC GTG GGA GGT GAT GAT GG	Expression analysis
		mCdh3-R	GTG TTG GTC CTG AGC CTC AA	Expression analysis
Hprt	M	mHprt-F	TGC CGA GGA TTT GGA AAA AGT G	Expression analysis
		mHprt-R	AGA GGG CCA CAA TGT GAT GG	Expression analysis
Actb	M	mActb-F	GGC TGT ATT CCC CTC CAT CG	Expression analysis
		mActb-R	GGG GTA CTT CAG GGT CAG GA	Expression analysis
Gapdh	M	mGapdh-F	TCA ACA GCA ACT CCC ACT CTT CCA	Expression analysis
		mGapdh-R	ACC CTG TTG CTG TAG CCG TAT TCA	Expression analysis
Standard curves for mouse cadherin genes
Cdh1	M	mCdh1-standard-F	AGT GGA GAA CGA GGA ACC CT	Standard curve
		mCdh1-standard-R	GCG TGA AAA TGG CAC CAG TC	Standard curve
Cdh2	M	mCdh2-standard-F	TCC ATC CTG CGT GTG AAA GT	Standard curve
		mCdh2-standard-R	CTG GAG CTG GCT CAA GTC AT	Standard curve
Cdh3	M	mCdh3-standard-F	CAA CGA TAA CGC TCC GGA GT	Standard curve
		mCdh3-standard-R	TTC ACT GCA AAG GGA GCC TC	Standard curve
Expression analyses in human RPE
CDH1	H	hCDH1-F	AGC AGA ACT AAC ACA CGG GG	Expression analysis
		hCDH1-R	ACC CAC CTC TAA GGC CAT CT	Expression analysis
CDH2	H	hCDH2-F	TCA GCT GTC GGT GAC AAA GC	Expression analysis
		hCDH2-R	TGT CAA TGG GGT TCT CCA CT	Expression analysis
CDH3	H	hCDH3-F	AGG AGA CAG GCT GGT TGT TG	Expression analysis
		hCDH3-R	GTT CAT GGG GTC CTC CAC TG	Expression analysis
GAPDH	H	hGAPDH-F	CTG ACT TCA ACA GCG ACA CC	Expression analysis
		hGAPDH-R	TAG CCA AAT TCG TTG TCA TAC C	Expression analysis
HPRT	H	hHPRT-F	TGA CCT TGA TTT ATT TTG CAT ACC	Expression analysis
		hHPRT-R	CGA GCA AGA CGT TCA GTC CT	Expression analysis
Standard curves for human cadherin genes
CDH1	H	hCDH1-standard-F	AAT GAC AAC GCC CCC ATA C	Standard curve
		hCDH1-standard-R	TTC ACA GTC ACA CAC GCT GA	Standard curve
CDH2	H	hCDH2-standard-F	TTG CCA GAA AAC TCC AGG GG	Standard curve
		hCDH2-standard-R	TCC CAT TCC AAA CCT GGT GT	Standard curve
CDH3	H	hCDH3-standard-F	CCC CCA GAG ACT GAA TCA GC	Standard curve
		hCDH3-standard-R	AAG ACA CTC CCT CGG AAG GT	Standard curve
